# Supplementary material for: Retinal Thickness Correlates with Cerebral Hemodynamic Changes in Patients with Carotid Artery Stenosis
Source: Brain Sci. 2022 Jul 25;12(8):979. doi: 10.3390/brainsci12080979 (PMC9331379; doi:10.3390/brainsci12080979)
Supplement: Supplementary file 1 [file brainsci-12-00979-s001.zip]

Archive with 1 entries (1 files):
- brainsci-1805567-supplementary.pdf
